# Supplementary material for: Wet Ageing of Chilled Young-Giraffe (Giraffa camelopardalis angolensis) Meat as Influenced by Sex and Muscle
Source: Foods. 2026 Apr 4;15(7):1236. doi: 10.3390/foods15071236 (PMC13073653; doi:10.3390/foods15071236)
Supplement: Supplementary file 1 [file foods-15-01236-s001.zip]

Archive with 1 entries (1 files):
- foods-4209803-supplementary.pdf
